# Supplementary material for: Accelerating Translational Research by Clinically Driven Development of an Informatics Platform–A Case Study
Source: PLoS One. 2014 Sep 9;9(9):e104382. doi: 10.1371/journal.pone.0104382 (PMC4159182; doi:10.1371/journal.pone.0104382)
Supplement: File S1 — Performance evaluation results. (XLSX) [file pone.0104382.s003.xlsx]

## Sheet: Overall_result_perf._results
Test execution parameters:
Test status: finished
Test started at: 6/7/2012 8:04:55 PM
Test finished at: 6/12/2012 8:04:55 PM
Test duration: 120:00:00
Virtual users: 1 - 20
Summary
Profile	Successful sessions	Failed sessions	Successful pages	Failed pages	Successful hits	Failed hits	Total KBytes sent	Total KBytes received	Avg Response time, sec (with page elements)
Sample_seeker	366941	1	2935587	1	23118180	3	12803292	663180288	0.41(0.42)
Number of active users
Profile	0:00:00-12:00:00	12:00:00-24:00:00	24:00:00-36:00:00	36:00:00-48:00:00	48:00:00-60:00:00	60:00:00-72:00:00	72:00:00-84:00:00	84:00:00-96:00:00	96:00:00-108:00:00	108:00:00-120:00:00
Sample_seeker	20	20	20	20	20	20	20	20	20	20
Total	20	20	20	20	20	20	20	20	20	20
Successful sessions (Failed sessions)
Profile	0:00:00-12:00:00	12:00:00-24:00:00	24:00:00-36:00:00	36:00:00-48:00:00	48:00:00-60:00:00	60:00:00-72:00:00	72:00:00-84:00:00	84:00:00-96:00:00	96:00:00-108:00:00	108:00:00-120:00:00	Total
Sample_seeker	36233(1)	36869(0)	36627(0)	36660(0)	36963(0)	36875(0)	37199(0)	36642(0)	36580(0)	36293(0)	366941(1)
Total	36233(1)	36869(0)	36627(0)	36660(0)	36963(0)	36875(0)	37199(0)	36642(0)	36580(0)	36293(0)	366941(1)
Successful pages (Failed pages)
Profile	0:00:00-12:00:00	12:00:00-24:00:00	24:00:00-36:00:00	36:00:00-48:00:00	48:00:00-60:00:00	60:00:00-72:00:00	72:00:00-84:00:00	84:00:00-96:00:00	96:00:00-108:00:00	108:00:00-120:00:00	Total
Sample_seeker	289930(1)	294944(0)	293051(0)	293273(0)	295683(0)	295018(0)	297582(0)	293132(0)	292647(0)	290327(0)	2935587(1)
Total	289930(1)	294944(0)	293051(0)	293273(0)	295683(0)	295018(0)	297582(0)	293132(0)	292647(0)	290327(0)	2935587(1)
Successful hits (Failed hits)
Profile	0:00:00-12:00:00	12:00:00-24:00:00	24:00:00-36:00:00	36:00:00-48:00:00	48:00:00-60:00:00	60:00:00-72:00:00	72:00:00-84:00:00	84:00:00-96:00:00	96:00:00-108:00:00	108:00:00-120:00:00	Total
Sample_seeker	2283612(3)	2322747(0)	2307721(0)	2309538(0)	2328580(0)	2323189(0)	2343503(0)	2308407(0)	2304465(0)	2286419(0)	23118180(3)
Total	2283612(3)	2322747(0)	2307721(0)	2309538(0)	2328580(0)	2323189(0)	2343503(0)	2308407(0)	2304465(0)	2286419(0)	23118180(3)
Successful sessions per second
Profile	0:00:00-12:00:00	12:00:00-24:00:00	24:00:00-36:00:00	36:00:00-48:00:00	48:00:00-60:00:00	60:00:00-72:00:00	72:00:00-84:00:00	84:00:00-96:00:00	96:00:00-108:00:00	108:00:00-120:00:00	Total
Sample_seeker	0.84	0.85	0.85	0.85	0.86	0.85	0.86	0.85	0.85	0.84	0.85
Total	0.84	0.85	0.85	0.85	0.86	0.85	0.86	0.85	0.85	0.84	0.85
Successful pages per second
Profile	0:00:00-12:00:00	12:00:00-24:00:00	24:00:00-36:00:00	36:00:00-48:00:00	48:00:00-60:00:00	60:00:00-72:00:00	72:00:00-84:00:00	84:00:00-96:00:00	96:00:00-108:00:00	108:00:00-120:00:00	Total
Sample_seeker	6.71	6.83	6.78	6.79	6.84	6.83	6.89	6.79	6.77	6.72	6.8
Total	6.71	6.83	6.78	6.79	6.84	6.83	6.89	6.79	6.77	6.72	6.8
Successful hits per second
Profile	0:00:00-12:00:00	12:00:00-24:00:00	24:00:00-36:00:00	36:00:00-48:00:00	48:00:00-60:00:00	60:00:00-72:00:00	72:00:00-84:00:00	84:00:00-96:00:00	96:00:00-108:00:00	108:00:00-120:00:00	Total
Sample_seeker	52.9	53.8	53.4	53.5	53.9	53.8	54.2	53.4	53.3	52.9	53.5
Total	52.9	53.8	53.4	53.5	53.9	53.8	54.2	53.4	53.3	52.9	53.5
Response time, sec (with page elements)
Name	Time	0:00:00-12:00:00	12:00:00-24:00:00	24:00:00-36:00:00	36:00:00-48:00:00	48:00:00-60:00:00	60:00:00-72:00:00	72:00:00-84:00:00	84:00:00-96:00:00	96:00:00-108:00:00	108:00:00-120:00:00	Total
Sample_seeker.page_1: http://tmplatform.cmm.ki.se/login.php		36253	36870	36627	36660	36963	36875	37199	36642	36580	36293	366962
	Min	0.01(0.03)	0.008(0.01)	0.01(0.03)	0.01(0.01)	0.01(0.01)	0.01(0.01)	0.01(0.01)	0.01(0.01)	0.01(0.01)	0.01(0.01)	0.008(0.01)
	Max	5.05(5.09)	0.16(3.31)	3.24(3.28)	0.20(3.09)	0.14(3.09)	0.14(3.29)	0.16(3.09)	5.05(5.07)	3.28(3.31)	0.19(3.12)	5.05(5.09)
	Avg	0.05(0.10)	0.04(0.08)	0.04(0.08)	0.04(0.08)	0.04(0.08)	0.04(0.08)	0.04(0.08)	0.04(0.08)	0.04(0.08)	0.04(0.08)	0.04(0.08)
	Avg90	0.13(0.30)	0.06(0.13)	0.07(0.12)	0.06(0.12)	0.06(0.12)	0.06(0.13)	0.06(0.12)	0.08(0.15)	0.07(0.12)	0.06(0.13)	0.08(0.16)
Sample_seeker.page_2: http://tmplatform.cmm.ki.se/login.php		36250	36869	36629	36659	36965	36875	37197	36641	36577	36293	366955
	Min	0.03(0.03)	0.03(0.03)	0.03(0.03)	0.03(0.03)	0.03(0.03)	0.03(0.03)	0.03(0.03)	0.03(0.03)	0.03(0.03)	0.03(0.03)	0.03(0.03)
	Max	5.12(5.13)	0.50(3.09)	0.28(3.11)	0.34(0.34)	0.23(3.13)	0.25(3.10)	0.51(3.07)	0.20(3.13)	0.86(0.94)	0.23(3.09)	5.12(5.13)
	Avg	0.10(0.11)	0.09(0.10)	0.09(0.10)	0.09(0.10)	0.09(0.10)	0.09(0.10)	0.09(0.10)	0.09(0.10)	0.09(0.10)	0.09(0.10)	0.09(0.10)
	Avg90	0.20(0.29)	0.12(0.14)	0.12(0.14)	0.12(0.13)	0.12(0.15)	0.12(0.13)	0.12(0.14)	0.12(0.15)	0.12(0.13)	0.12(0.14)	0.13(0.17)
Sample_seeker.page_3: http://tmplatform.cmm.ki.se/Cells___medication_report.php		36244	36869	36634	36659	36959	36877	37199	36641	36578	36292	366952
	Min	0.80(0.80)	0.78(0.80)	0.78(0.78)	0.76(0.78)	0.80(0.80)	0.76(0.78)	0.76(0.76)	0.78(0.80)	0.78(0.80)	0.78(0.80)	0.76(0.76)
	Max	6.77(6.79)	2.29(4.45)	2.23(2.25)	2.20(4.88)	2.15(4.73)	2.39(4.96)	2.29(4.65)	2.25(4.71)	38.3(38.3)	2.15(4.76)	38.3(38.3)
	Avg	1.67(1.71)	1.54(1.56)	1.67(1.69)	1.65(1.67)	1.54(1.56)	1.57(1.59)	1.48(1.50)	1.66(1.68)	1.66(1.68)	1.66(1.67)	1.61(1.63)
	Avg90	1.85(2.02)	1.89(1.91)	1.82(1.84)	1.85(1.87)	1.88(1.90)	1.90(1.92)	1.86(1.88)	1.81(1.83)	2.40(2.42)	1.82(1.84)	1.96(2.00)
Sample_seeker.page_4: http://tmplatform.cmm.ki.se/Cells___medication_search.php		36241	36865	36637	36660	36956	36879	37199	36639	36584	36287	366947
	Min	0.01(0.01)	0.01(0.01)	0.01(0.01)	0.01(0.01)	0.01(0.01)	0.01(0.01)	0.01(0.01)	0.01(0.01)	0.01(0.01)	0.01(0.01)	0.01(0.01)
	Max	5.05(5.05)	0.19(0.19)	3.26(3.26)	0.16(0.16)	0.72(0.72)	0.19(0.19)	3.26(3.26)	5.07(5.07)	0.28(0.28)	5.05(5.05)	5.07(5.07)
	Avg	0.05(0.05)	0.05(0.05)	0.05(0.05)	0.05(0.05)	0.05(0.05)	0.05(0.05)	0.05(0.05)	0.05(0.05)	0.05(0.05)	0.05(0.05)	0.05(0.05)
	Avg90	0.13(0.13)	0.07(0.07)	0.09(0.09)	0.07(0.07)	0.07(0.07)	0.07(0.07)	0.08(0.08)	0.09(0.09)	0.07(0.07)	0.09(0.09)	0.09(0.09)
Sample_seeker.page_5: http://tmplatform.cmm.ki.se/searchsuggest.php		36238	36867	36632	36659	36958	36880	37196	36642	36583	36289	366944
	Min	0.12(0.12)	0.12(0.12)	0.12(0.12)	0.12(0.12)	0.11(0.11)	0.11(0.11)	0.11(0.11)	0.11(0.11)	0.11(0.11)	0.11(0.11)	0.11(0.11)
	Max	5.27(5.27)	3.28(3.28)	0.45(0.45)	0.45(0.45)	0.45(0.45)	0.45(0.45)	3.17(3.17)	3.26(3.26)	27.6(27.6)	0.53(0.53)	27.6(27.6)
	Avg	0.27(0.27)	0.25(0.25)	0.27(0.27)	0.27(0.27)	0.25(0.25)	0.25(0.25)	0.24(0.24)	0.27(0.27)	0.27(0.27)	0.27(0.27)	0.26(0.26)
	Avg90	0.33(0.33)	0.31(0.31)	0.30(0.30)	0.30(0.30)	0.31(0.31)	0.31(0.31)	0.31(0.31)	0.30(0.30)	0.68(0.68)	0.30(0.30)	0.40(0.40)
Sample_seeker.page_6: http://tmplatform.cmm.ki.se/searchsuggest.php		36237	36867	36633	36658	36959	36879	37196	36643	36582	36290	366944
	Min	0.12(0.12)	0.12(0.12)	0.11(0.11)	0.12(0.12)	0.11(0.11)	0.11(0.11)	0.11(0.11)	0.12(0.12)	0.11(0.11)	0.12(0.12)	0.11(0.11)
	Max	5.27(5.27)	0.48(0.48)	0.44(0.44)	0.45(0.45)	0.44(0.44)	0.45(0.45)	0.44(0.44)	0.44(0.44)	24.9(24.9)	3.28(3.28)	24.9(24.9)
	Avg	0.27(0.27)	0.25(0.25)	0.27(0.27)	0.27(0.27)	0.25(0.25)	0.25(0.25)	0.24(0.24)	0.27(0.27)	0.27(0.27)	0.27(0.27)	0.26(0.26)
	Avg90	0.36(0.36)	0.31(0.31)	0.30(0.30)	0.30(0.30)	0.31(0.31)	0.31(0.31)	0.31(0.31)	0.30(0.30)	0.52(0.52)	0.31(0.31)	0.36(0.36)
Sample_seeker.page_7: http://tmplatform.cmm.ki.se/searchsuggest.php		36235	36868	36632	36658	36960	36878	37197	36642	36583	36290	366943
	Min	0.12(0.12)	0.11(0.11)	0.12(0.12)	0.11(0.11)	0.11(0.11)	0.12(0.12)	0.11(0.11)	0.11(0.11)	0.12(0.12)	0.12(0.12)	0.11(0.11)
	Max	5.27(5.27)	0.44(0.44)	3.24(3.24)	0.44(0.44)	3.15(3.15)	0.44(0.44)	0.44(0.44)	0.45(0.45)	0.94(0.94)	0.45(0.45)	5.27(5.27)
	Avg	0.27(0.27)	0.25(0.25)	0.27(0.27)	0.27(0.27)	0.25(0.25)	0.25(0.25)	0.24(0.24)	0.27(0.27)	0.27(0.27)	0.27(0.27)	0.26(0.26)
	Avg90	0.36(0.36)	0.31(0.31)	0.31(0.31)	0.30(0.30)	0.31(0.31)	0.31(0.31)	0.31(0.31)	0.30(0.30)	0.30(0.30)	0.30(0.30)	0.32(0.32)
Sample_seeker.page_8: http://tmplatform.cmm.ki.se/Cells___medication_report.php		36233	36869	36627	36660	36963	36875	37199	36642	36580	36293	366941
	Min	0.34(0.34)	0.34(0.34)	0.34(0.34)	0.34(0.34)	0.34(0.34)	0.34(0.34)	0.33(0.33)	0.34(0.34)	0.34(0.34)	0.34(0.34)	0.33(0.33)
	Max	5.77(5.77)	1.17(1.17)	1.20(1.20)	1.09(1.09)	1.09(1.09)	1.11(1.11)	1.12(1.12)	1.14(1.14)	33.8(33.8)	1.15(1.15)	33.8(33.8)
	Avg	0.75(0.75)	0.70(0.70)	0.75(0.75)	0.74(0.74)	0.70(0.70)	0.71(0.71)	0.67(0.67)	0.75(0.75)	0.74(0.74)	0.74(0.74)	0.73(0.73)
	Avg90	0.85(0.85)	0.85(0.85)	0.82(0.82)	0.83(0.83)	0.85(0.85)	0.86(0.86)	0.84(0.84)	0.82(0.82)	0.98(0.98)	0.82(0.82)	0.87(0.87)
KBytes sent
Profile	0:00:00-12:00:00	12:00:00-24:00:00	24:00:00-36:00:00	36:00:00-48:00:00	48:00:00-60:00:00	60:00:00-72:00:00	72:00:00-84:00:00	84:00:00-96:00:00	96:00:00-108:00:00	108:00:00-120:00:00	Total
Sample_seeker	1264705	1286382	1278060	1279065	1289614	1286627	1297876	1278439	1276258	1266263	12803292
Total	1264705	1286382	1278060	1279065	1289614	1286627	1297876	1278439	1276258	1266263	12803292
KBytes received
Profile	0:00:00-12:00:00	12:00:00-24:00:00	24:00:00-36:00:00	36:00:00-48:00:00	48:00:00-60:00:00	60:00:00-72:00:00	72:00:00-84:00:00	84:00:00-96:00:00	96:00:00-108:00:00	108:00:00-120:00:00	Total
Sample_seeker	65512536	66631972	66195964	66252804	66799588	66642396	67227184	66220272	66107916	65589648	663180288
Total	65512536	66631972	66195964	66252804	66799588	66642396	67227184	66220272	66107916	65589648	663180288
Sending speed, kbit/s
Profile	0:00:00-12:00:00	12:00:00-24:00:00	24:00:00-36:00:00	36:00:00-48:00:00	48:00:00-60:00:00	60:00:00-72:00:00	72:00:00-84:00:00	84:00:00-96:00:00	96:00:00-108:00:00	108:00:00-120:00:00	Total
Sample_seeker	234	238	236	236	238	238	240	236	236	234	237
Total	234	238	236	236	238	238	240	236	236	234	237
Receiving speed, kbit/s
Profile	0:00:00-12:00:00	12:00:00-24:00:00	24:00:00-36:00:00	36:00:00-48:00:00	48:00:00-60:00:00	60:00:00-72:00:00	72:00:00-84:00:00	84:00:00-96:00:00	96:00:00-108:00:00	108:00:00-120:00:00	Total
Sample_seeker	12131	12339	12258	12269	12370	12341	12449	12263	12242	12146	12281
Total	12131	12339	12258	12269	12370	12341	12449	12263	12242	12146	12281
Sending per user speed, kbit/s
Profile	0:00:00-12:00:00	12:00:00-24:00:00	24:00:00-36:00:00	36:00:00-48:00:00	48:00:00-60:00:00	60:00:00-72:00:00	72:00:00-84:00:00	84:00:00-96:00:00	96:00:00-108:00:00	108:00:00-120:00:00	Total
Sample_seeker	4305	4302	4305	4304	4304	4306	4304	4303	4304	4304	4304
Total	4305	4302	4305	4304	4304	4306	4304	4303	4304	4304	4304
Receiving per user speed, kbit/s
Profile	0:00:00-12:00:00	12:00:00-24:00:00	24:00:00-36:00:00	36:00:00-48:00:00	48:00:00-60:00:00	60:00:00-72:00:00	72:00:00-84:00:00	84:00:00-96:00:00	96:00:00-108:00:00	108:00:00-120:00:00	Total
Sample_seeker	3937	4255	3964	4003	4263	4192	4420	3984	3984	3996	4095
Total	3937	4255	3964	4003	4263	4192	4420	3984	3984	3996	4095
Failed sessions
Profile	0:00:00-12:00:00	12:00:00-24:00:00	24:00:00-36:00:00	36:00:00-48:00:00	48:00:00-60:00:00	60:00:00-72:00:00	72:00:00-84:00:00	84:00:00-96:00:00	96:00:00-108:00:00	108:00:00-120:00:00	Total
Sample_seeker	1	0	0	0	0	0	0	0	0	0	1
Total	1	0	0	0	0	0	0	0	0	0	1
Failed pages
Profile	0:00:00-12:00:00	12:00:00-24:00:00	24:00:00-36:00:00	36:00:00-48:00:00	48:00:00-60:00:00	60:00:00-72:00:00	72:00:00-84:00:00	84:00:00-96:00:00	96:00:00-108:00:00	108:00:00-120:00:00	Total
Sample_seeker	1	0	0	0	0	0	0	0	0	0	1
Total	1	0	0	0	0	0	0	0	0	0	1
Failed hits
Profile	0:00:00-12:00:00	12:00:00-24:00:00	24:00:00-36:00:00	36:00:00-48:00:00	48:00:00-60:00:00	60:00:00-72:00:00	72:00:00-84:00:00	84:00:00-96:00:00	96:00:00-108:00:00	108:00:00-120:00:00	Total
Sample_seeker	3	0	0	0	0	0	0	0	0	0	3
Total	3	0	0	0	0	0	0	0	0	0	3
Response codes
Code	Request	Pages	Hits
Sample_seeker	-	2935588	23118184
200 OK	Sample_seeker.All	2935587	23118180
200 OK	Sample_seeker.page_1: http://tmplatform.cmm.ki.se/login.php	366962	7706200
	Sample_seeker.page_2: http://tmplatform.cmm.ki.se/login.php	366955	4770415
	Sample_seeker.page_3: http://tmplatform.cmm.ki.se/Cells___medication_report.php	366952	8806848
	Sample_seeker.page_4: http://tmplatform.cmm.ki.se/Cells___medication_search.php	366947	366947
	Sample_seeker.page_5: http://tmplatform.cmm.ki.se/searchsuggest.php	366944	366944
	Sample_seeker.page_6: http://tmplatform.cmm.ki.se/searchsuggest.php	366943	366943
	Sample_seeker.page_7: http://tmplatform.cmm.ki.se/searchsuggest.php	366943	366943
	Sample_seeker.page_8: http://tmplatform.cmm.ki.se/Cells___medication_report.php	366941	366941
302 Found	Sample_seeker.page_2: http://tmplatform.cmm.ki.se/login.php	366955	366955
Network error	Sample_seeker.page_6: http://tmplatform.cmm.ki.se/searchsuggest.php	1	1
HTTP errors, %
Profile	0:00:00-12:00:00	12:00:00-24:00:00	24:00:00-36:00:00	36:00:00-48:00:00	48:00:00-60:00:00	60:00:00-72:00:00	72:00:00-84:00:00	84:00:00-96:00:00	96:00:00-108:00:00	108:00:00-120:00:00	Total
Sample_seeker	0	0	0	0	0	0	0	0	0	0	0
Total	0	0	0	0	0	0	0	0	0	0	0
Network errors, %
Profile	0:00:00-12:00:00	12:00:00-24:00:00	24:00:00-36:00:00	36:00:00-48:00:00	48:00:00-60:00:00	60:00:00-72:00:00	72:00:00-84:00:00	84:00:00-96:00:00	96:00:00-108:00:00	108:00:00-120:00:00	Total
Sample_seeker	0.0003	0	0	0	0	0	0	0	0	0	3.4e-05
Total	0.0003	0	0	0	0	0	0	0	0	0	3.4e-05
Timeouts, %
Profile	0:00:00-12:00:00	12:00:00-24:00:00	24:00:00-36:00:00	36:00:00-48:00:00	48:00:00-60:00:00	60:00:00-72:00:00	72:00:00-84:00:00	84:00:00-96:00:00	96:00:00-108:00:00	108:00:00-120:00:00	Total
Sample_seeker	0	0	0	0	0	0	0	0	0	0	0
Total	0	0	0	0	0	0	0	0	0	0	0
Total errors, %
Profile	0:00:00-12:00:00	12:00:00-24:00:00	24:00:00-36:00:00	36:00:00-48:00:00	48:00:00-60:00:00	60:00:00-72:00:00	72:00:00-84:00:00	84:00:00-96:00:00	96:00:00-108:00:00	108:00:00-120:00:00	Total
Sample_seeker	0.0003	0	0	0	0	0	0	0	0	0	3.4e-05
Total	0.0003	0	0	0	0	0	0	0	0	0	3.4e-05
URLs
Profile"Sample_seeker"
Name	Server/Port	Page	User think time
Sample_seeker.page_1: http://tmplatform.cmm.ki.se/login.php	http://tmplatform.cmm.ki.se:80	/login.php	0-8
Sample_seeker.page_2: http://tmplatform.cmm.ki.se/login.php	http://tmplatform.cmm.ki.se:80	/login.php	0-5
Sample_seeker.page_3: http://tmplatform.cmm.ki.se/Cells___medication_report.php	http://tmplatform.cmm.ki.se:80	/Cells___medication_report.php	0-7
Sample_seeker.page_4: http://tmplatform.cmm.ki.se/Cells___medication_search.php	http://tmplatform.cmm.ki.se:80	/Cells___medication_search.php	0-9
Sample_seeker.page_5: http://tmplatform.cmm.ki.se/searchsuggest.php	http://tmplatform.cmm.ki.se:80	/searchsuggest.php	0-0
Sample_seeker.page_6: http://tmplatform.cmm.ki.se/searchsuggest.php	http://tmplatform.cmm.ki.se:80	/searchsuggest.php	0-0
Sample_seeker.page_7: http://tmplatform.cmm.ki.se/searchsuggest.php	http://tmplatform.cmm.ki.se:80	/searchsuggest.php	0-5
Sample_seeker.page_8: http://tmplatform.cmm.ki.se/Cells___medication_report.php	http://tmplatform.cmm.ki.se:80	/Cells___medication_report.php	0-0

## Sheet: Responce_time_results
Average responce time for the system user to load the login page
Average responce time for the system user to login to the system
Average responce time to load the cell ( from the biobank) and medication (from EMR)
Average responce time to search for patient's cell ( from the biobank)
Average responce time to get suggestion for search paramters from the biobank
Average responce time to get suggestion for search paramters from the EMR
Average responce time to get suggestion for search paramters and select one or more paramaters										e.g. PBMC cells
Average responce time to get the final results of the query.
Response time, sec (with page elements)
Name	Time	0:00:00-12:00:00	12:00:00-24:00:00	24:00:00-36:00:00	36:00:00-48:00:00	48:00:00-60:00:00	60:00:00-72:00:00	72:00:00-84:00:00	84:00:00-96:00:00	96:00:00-108:00:00	108:00:00-120:00:00	Total
Sample_seeker.page_1: http://tmplatform.cmm.ki.se/login.php		36253	36870	36627	36660	36963	36875	37199	36642	36580	36293	366962
	Min	0.01(0.03)	0.008(0.01)	0.01(0.03)	0.01(0.01)	0.01(0.01)	0.01(0.01)	0.01(0.01)	0.01(0.01)	0.01(0.01)	0.01(0.01)	0.008(0.01)
	Max	5.05(5.09)	0.16(3.31)	3.24(3.28)	0.20(3.09)	0.14(3.09)	0.14(3.29)	0.16(3.09)	5.05(5.07)	3.28(3.31)	0.19(3.12)	5.05(5.09)
	Avg	0.05(0.10)	0.04(0.08)	0.04(0.08)	0.04(0.08)	0.04(0.08)	0.04(0.08)	0.04(0.08)	0.04(0.08)	0.04(0.08)	0.04(0.08)	0.04(0.08)
	Avg90	0.13(0.30)	0.06(0.13)	0.07(0.12)	0.06(0.12)	0.06(0.12)	0.06(0.13)	0.06(0.12)	0.08(0.15)	0.07(0.12)	0.06(0.13)	0.08(0.16)
Sample_seeker.page_2: http://tmplatform.cmm.ki.se/login.php		36250	36869	36629	36659	36965	36875	37197	36641	36577	36293	366955
	Min	0.03(0.03)	0.03(0.03)	0.03(0.03)	0.03(0.03)	0.03(0.03)	0.03(0.03)	0.03(0.03)	0.03(0.03)	0.03(0.03)	0.03(0.03)	0.03(0.03)
	Max	5.12(5.13)	0.50(3.09)	0.28(3.11)	0.34(0.34)	0.23(3.13)	0.25(3.10)	0.51(3.07)	0.20(3.13)	0.86(0.94)	0.23(3.09)	5.12(5.13)
	Avg	0.10(0.11)	0.09(0.10)	0.09(0.10)	0.09(0.10)	0.09(0.10)	0.09(0.10)	0.09(0.10)	0.09(0.10)	0.09(0.10)	0.09(0.10)	0.09(0.10)
	Avg90	0.20(0.29)	0.12(0.14)	0.12(0.14)	0.12(0.13)	0.12(0.15)	0.12(0.13)	0.12(0.14)	0.12(0.15)	0.12(0.13)	0.12(0.14)	0.13(0.17)
Sample_seeker.page_3: http://tmplatform.cmm.ki.se/Cells___medication_report.php		36244	36869	36634	36659	36959	36877	37199	36641	36578	36292	366952
	Min	0.80(0.80)	0.78(0.80)	0.78(0.78)	0.76(0.78)	0.80(0.80)	0.76(0.78)	0.76(0.76)	0.78(0.80)	0.78(0.80)	0.78(0.80)	0.76(0.76)
	Max	6.77(6.79)	2.29(4.45)	2.23(2.25)	2.20(4.88)	2.15(4.73)	2.39(4.96)	2.29(4.65)	2.25(4.71)	38.3(38.3)	2.15(4.76)	38.3(38.3)
	Avg	1.67(1.71)	1.54(1.56)	1.67(1.69)	1.65(1.67)	1.54(1.56)	1.57(1.59)	1.48(1.50)	1.66(1.68)	1.66(1.68)	1.66(1.67)	1.61(1.63)
	Avg90	1.85(2.02)	1.89(1.91)	1.82(1.84)	1.85(1.87)	1.88(1.90)	1.90(1.92)	1.86(1.88)	1.81(1.83)	2.40(2.42)	1.82(1.84)	1.96(2.00)
Sample_seeker.page_4: http://tmplatform.cmm.ki.se/Cells___medication_search.php		36241	36865	36637	36660	36956	36879	37199	36639	36584	36287	366947
	Min	0.01(0.01)	0.01(0.01)	0.01(0.01)	0.01(0.01)	0.01(0.01)	0.01(0.01)	0.01(0.01)	0.01(0.01)	0.01(0.01)	0.01(0.01)	0.01(0.01)
	Max	5.05(5.05)	0.19(0.19)	3.26(3.26)	0.16(0.16)	0.72(0.72)	0.19(0.19)	3.26(3.26)	5.07(5.07)	0.28(0.28)	5.05(5.05)	5.07(5.07)
	Avg	0.05(0.05)	0.05(0.05)	0.05(0.05)	0.05(0.05)	0.05(0.05)	0.05(0.05)	0.05(0.05)	0.05(0.05)	0.05(0.05)	0.05(0.05)	0.05(0.05)
	Avg90	0.13(0.13)	0.07(0.07)	0.09(0.09)	0.07(0.07)	0.07(0.07)	0.07(0.07)	0.08(0.08)	0.09(0.09)	0.07(0.07)	0.09(0.09)	0.09(0.09)
Sample_seeker.page_5: http://tmplatform.cmm.ki.se/searchsuggest.php		36238	36867		36659	36958	36880	37196	36642	36583	36289	366944
	Min	0.12(0.12)	0.12(0.12)	0.12(0.12)	0.12(0.12)	0.11(0.11)	0.11(0.11)	0.11(0.11)	0.11(0.11)	0.11(0.11)	0.11(0.11)	0.11(0.11)
	Max	5.27(5.27)	3.28(3.28)	0.45(0.45)	0.45(0.45)	0.45(0.45)	0.45(0.45)	3.17(3.17)	3.26(3.26)	27.6(27.6)	0.53(0.53)	27.6(27.6)
	Avg	0.27(0.27)	0.25(0.25)	0.27(0.27)	0.27(0.27)	0.25(0.25)	0.25(0.25)	0.24(0.24)	0.27(0.27)	0.27(0.27)	0.27(0.27)	0.26(0.26)
	Avg90	0.33(0.33)	0.31(0.31)	0.30(0.30)	0.30(0.30)	0.31(0.31)	0.31(0.31)	0.31(0.31)	0.30(0.30)	0.68(0.68)	0.30(0.30)	0.40(0.40)
Sample_seeker.page_6: http://tmplatform.cmm.ki.se/searchsuggest.php		36237	36867	36633	36658	36959	36879	37196	36643	36582	36290	366944
	Min	0.12(0.12)	0.12(0.12)	0.11(0.11)	0.12(0.12)	0.11(0.11)	0.11(0.11)	0.11(0.11)	0.12(0.12)	0.11(0.11)	0.12(0.12)	0.11(0.11)
	Max	5.27(5.27)	0.48(0.48)	0.44(0.44)	0.45(0.45)	0.44(0.44)	0.45(0.45)	0.44(0.44)	0.44(0.44)	24.9(24.9)	3.28(3.28)	24.9(24.9)
	Avg	0.27(0.27)	0.25(0.25)	0.27(0.27)	0.27(0.27)	0.25(0.25)	0.25(0.25)	0.24(0.24)	0.27(0.27)	0.27(0.27)	0.27(0.27)	0.26(0.26)
	Avg90	0.36(0.36)	0.31(0.31)	0.30(0.30)	0.30(0.30)	0.31(0.31)	0.31(0.31)	0.31(0.31)	0.30(0.30)	0.52(0.52)	0.31(0.31)	0.36(0.36)
Sample_seeker.page_7: http://tmplatform.cmm.ki.se/searchsuggest.php		36235	36868	36632	36658	36960	36878	37197	36642	36583	36290	366943
	Min	0.12(0.12)	0.11(0.11)	0.12(0.12)	0.11(0.11)	0.11(0.11)	0.12(0.12)	0.11(0.11)	0.11(0.11)	0.12(0.12)	0.12(0.12)	0.11(0.11)
	Max	5.27(5.27)	0.44(0.44)	3.24(3.24)	0.44(0.44)	3.15(3.15)	0.44(0.44)	0.44(0.44)	0.45(0.45)	0.94(0.94)	0.45(0.45)	5.27(5.27)
	Avg	0.27(0.27)	0.25(0.25)	0.27(0.27)	0.27(0.27)	0.25(0.25)	0.25(0.25)	0.24(0.24)	0.27(0.27)	0.27(0.27)	0.27(0.27)	0.26(0.26)
	Avg90	0.36(0.36)	0.31(0.31)	0.31(0.31)	0.30(0.30)	0.31(0.31)	0.31(0.31)	0.31(0.31)	0.30(0.30)	0.30(0.30)	0.30(0.30)	0.32(0.32)
Sample_seeker.page_8: http://tmplatform.cmm.ki.se/Cells___medication_report.php		36233	36869	36627	36660	36963	36875	37199	36642	36580	36293	366941
	Min	0.34(0.34)	0.34(0.34)	0.34(0.34)	0.34(0.34)	0.34(0.34)	0.34(0.34)	0.33(0.33)	0.34(0.34)	0.34(0.34)	0.34(0.34)	0.33(0.33)
	Max	5.77(5.77)	1.17(1.17)	1.20(1.20)	1.09(1.09)	1.09(1.09)	1.11(1.11)	1.12(1.12)	1.14(1.14)	33.8(33.8)	1.15(1.15)	33.8(33.8)
	Avg	0.75(0.75)	0.70(0.70)	0.75(0.75)	0.74(0.74)	0.70(0.70)	0.71(0.71)	0.67(0.67)	0.75(0.75)	0.74(0.74)	0.74(0.74)	0.73(0.73)
	Avg90	0.85(0.85)	0.85(0.85)	0.82(0.82)	0.83(0.83)	0.85(0.85)	0.86(0.86)	0.84(0.84)	0.82(0.82)	0.98(0.98)	0.82(0.82)	0.87(0.87)
